# Supplementary material for: Can Bacteriophages Be Effectively Utilized for Disinfection in Animal-Derived Food Products? A Systematic Review
Source: Pathogens. 2025 Mar 16;14(3):291. doi: 10.3390/pathogens14030291 (PMC11944998; doi:10.3390/pathogens14030291)
Supplement: Supplementary file 1 [file pathogens-14-00291-s001.zip]

Archive with 3 entries (3 files):
- pathogens-3534739-Table S1.pdf
- S2 Statistics.spv
- S3 Statistics.spv
